# Supplementary material for: Dual receptor-sites reveal the structural basis for hyperactivation of sodium channels by poison-dart toxin batrachotoxin
Source: Nat Commun. 2024 Mar 14;15:2306. doi: 10.1038/s41467-024-45958-w (PMC10940626; doi:10.1038/s41467-024-45958-w)
Supplement: Supplementary file 6 — Supplementary Data 1 [file 41467_2024_45958_MOESM6_ESM.xlsx]

## Sheet: Sheet1
List of mutagenesis primers
F399A Fwd	/5Phos/GCCCTGGGCTCCTTCTACCTG
F399A Rev	/5Phos/GATGACGAGCATGAAGAAGATCATGTAGATCTTTCC
F403A Fwd	/5Phos/CTGGGCTCCGCCTACCTGGTG
F403A Rev	/5Phos/AAAGATGACGAGCATGAAGAAGATCATG
F1707A Fwd	/5Phos/GCCCAGATCACCACATCAGCCG
F1707A Rev	/5Phos/CAGGCACAGCATGCTGTTGGC
F1762A Fwd	/5Phos/CCCTCATCGTGGTCAACATGTACATC
F1762A Rev	/5Phos/CGGAGATGATGATGTAGGTGGTGAAG
M1768A Fwd	/5Phos/GCCTACATCGCCATCATCCTCGAGAAC
M1768A Rev	/5Phos/GTTGACCACGATGAGGAAGGAGATGATG
