# Supplementary material for: Dual receptor-sites reveal the structural basis for hyperactivation of sodium channels by poison-dart toxin batrachotoxin
Source: Nat Commun. 2024 Mar 14;15:2306. doi: 10.1038/s41467-024-45958-w (PMC10940626; doi:10.1038/s41467-024-45958-w)
Supplement: Supplementary file 8 — Source Data [file 41467_2024_45958_MOESM8_ESM.xlsx]

## Sheet: Figure 1d
Source Data for Figure 1d. Plots of conductance/voltage (G/V) relationship for rNaV1.5c in the absence and the presence of 10 μM BTX-B
NaV1.5c G/V plot in the absence of BTX-B (Control)
Vm	Mar0423_Nav1.5c_c1	G	Norm G		Mar0423_Nav1.5c_c3	G	Norm G		Mar0423_Nav1.5c_c4	G	Norm G		Mar1823_Nav1.5c_c5	G	Norm G		Mar1923_Nav1.5c_c1	G	Norm G		Mar1923_Nav1.5c_c2	G	Norm G		Mar1923_Nav1.5c_c3	G	Norm G
-110	-2.40744e-11	1.64893e-13	0.00313485		-9.01622e-12	6.17549e-14	0.00651423		1.76116e-12	-1.20627e-14	-0.00648534		-1.15816e-10	7.9326e-13	0.00591985		-1.2e-11	3.33333e-13	0.00260417		-2e-11	5.55556e-13	0.00434028		-2e-12	5.55556e-14	0.000434028
-100	3.19124e-11	-2.3465e-13	-0.00446103		-2.68997e-11	1.97792e-13	0.0208641		-4.86311e-12	3.57582e-14	0.0192248		-4.3125e-11	3.17096e-13	0.00236638		2.9124e-11	-8.09e-13	-0.00632031		2.9124e-11	-8.09e-13	-0.00632031		3.0124e-11	-8.36778e-13	-0.00653733
-90	8.47992e-11	-6.7301e-13	-0.0127949		-3.0933e-11	2.455e-13	0.0258966		1.78381e-11	-1.41572e-13	-0.0761141		-6.03268e-11	4.78784e-13	0.00357302		8.47992e-11	-2.35553e-12	-0.0184026		5.84992e-11	-1.62498e-12	-0.0126951		6.23992e-11	-1.73331e-12	-0.0135415
-80	-1.14227e-10	9.84716e-13	0.0187208		-1.55583e-10	1.34123e-12	0.14148		-1.35013e-11	1.16391e-13	0.0625755		-4.30353e-10	3.70994e-12	0.0276861		-1.44228e-10	4.00633e-12	0.0312995		-2.34228e-10	6.50633e-12	0.0508307		-5.4228e-10	1.50633e-11	0.117682
-70	-1.78327e-09	1.68233e-11	0.319835		-4.68909e-10	4.42367e-12	0.466632		-6.2045e-11	5.8533e-13	0.314694		-5.46378e-09	5.15451e-11	0.384665		-2.09833e-09	5.82869e-11	0.455366		-3.09833e-09	8.60646e-11	0.67238		-2.10833e-09	5.85646e-11	0.457536
-60	-4.60298e-09	4.79477e-11	0.911553		-7.36478e-10	7.67165e-12	0.809245		-1.1229e-10	1.16969e-12	0.628864		-1.03814e-08	1.0814e-10	0.807012		-3.5598e-09	9.88833e-11	0.772526		-3.5598e-09	9.88833e-11	0.772526		-3.7598e-09	1.04439e-10	0.815929
-50	-4.38064e-09	5.09377e-11	0.968397		-8.15629e-10	9.48406e-12	1.00043		-1.59846e-10	1.85867e-12	0.999287		-1.04443e-08	1.21445e-10	0.906309		-4.08064e-09	1.13351e-10	0.885556		-4.38064e-09	1.21684e-10	0.95066		-3.98064e-09	1.10573e-10	0.863854
-40	-3.96667e-09	5.2193e-11	0.992263		-6.76222e-10	8.89766e-12	0.938572		-1.29885e-10	1.70901e-12	0.918824		-9.912e-09	1.30421e-10	0.973291		-3.99667e-09	1.11019e-10	0.867332		-4.13667e-09	1.14907e-10	0.897714		-4.20667e-09	1.16852e-10	0.912905
-30	-3.44532e-09	5.22018e-11	0.99243		-5.75192e-10	8.71503e-12	0.919307		-1.02444e-10	1.55218e-12	0.834506		-8.82304e-09	1.33682e-10	0.99763		-3.94532e-09	1.09592e-10	0.856189		-4.00532e-09	1.11259e-10	0.86921		-3.94532e-09	1.09592e-10	0.856189
-20	-2.94662e-09	5.26182e-11	1.00035		-4.63581e-10	8.27823e-12	0.873231		-8.24214e-11	1.47181e-12	0.791296		-7.50535e-09	1.34024e-10	1.00018		-3.8662e-09	1.07394e-10	0.839019		-3.4662e-09	9.62833e-11	0.752214		-3.9662e-09	1.10172e-10	0.86072
-10	-2.36605e-09	5.14359e-11	0.977868		-3.2969e-10	7.16717e-12	0.756031		-3.51223e-11	7.63528e-13	0.410499		-6.22277e-09	1.35278e-10	1.00953		-2.8888e-09	8.02444e-11	0.62691		-2.76605e-09	7.68347e-11	0.600271		-4.76605e-09	1.3239e-10	1.0343
0	-1.83266e-09	5.09072e-11	0.967818		-3.3969e-10	9.43583e-12	0.995341		-3.34381e-11	9.28836e-13	0.499374		-4.96455e-09	1.37904e-10	1.02914		-1.83266e-09	5.09072e-11	0.397713		-1.83266e-09	5.09072e-11	0.397713		-3.83266e-09	1.06463e-10	0.83174
NaV1.5c G/V plot in the presence of 10 μM BTX-B
Vm	Nav1.5c_Cell1	G	Norm G		Nav1.5c_Cell2	G	Norm G		Nav1.5c_Cell3	G	Norm G		Nav1.5c_Cell4	G	Norm G		Nav1.5c_Cell5	G	Norm G		Nav1.5c_Cell6	G	Norm G		Nav1.5c_Cell7	G	Norm G		Nav1.5c_Cell8	G	Norm G
-110	-4.15056e-11	2.84285e-13	0.0044489		7.72131e-11	-5.28857e-13	-0.0178668		2.13188e-11	-5.92189e-13	-0.00533504		1.14188e-11	-3.17189e-13	-0.00192236		3.13188e-11	-8.69967e-13	-0.0070729		1.13111e-11	-3.14197e-13	-0.00195154		1.12012e-11	-3.11144e-13	-0.00142727		1.24e-14	-3.44444e-16	-1.50412e-06
-100	-2.55245e-10	1.8768e-12	0.0293709		-9.76699e-11	7.18161e-13	0.0242622		-8.76699e-11	2.43528e-12	0.0219394		-8.76699e-11	2.43528e-12	0.0147592		-8.76699e-11	2.43528e-12	0.019799		-5.76699e-11	1.60194e-12	0.00994995		-7.76699e-11	2.1575e-12	0.00989678		-6.36699e-11	1.76861e-12	0.00772318
-90	-7.76784e-10	6.16495e-12	0.0964781		-6.90213e-11	5.47788e-13	0.0185064		-7.90213e-11	2.19504e-12	0.0197751		-7.90213e-11	2.19504e-12	0.0133032		-7.90213e-11	2.19504e-12	0.0178458		-9.1025e-11	2.52847e-12	0.0157048		-9.91025e-11	2.75285e-12	0.0126277		-7.81025e-11	2.16951e-12	0.00947386
-80	-1.79084e-09	1.54383e-11	0.241601		-3.82121e-10	3.29415e-12	0.111289		-4.82121e-10	1.33923e-11	0.120651		-4.82121e-10	1.33923e-11	0.0811652		-4.82121e-10	1.33923e-11	0.10888		-5.56859e-10	1.54683e-11	0.0960764		-5.9e-10	1.63889e-11	0.0751784		-5.98589e-10	1.66275e-11	0.072609
-70	-3.1949e-09	3.01405e-11	0.471683		-1.8298e-09	1.72623e-11	0.583185		-1.948e-09	5.41111e-11	0.487487		-3.023e-09	8.39722e-11	0.508923		-2.814e-09	7.81667e-11	0.635501		-3.014e-09	8.37222e-11	0.520014		-4.52e-09	1.25556e-10	0.575943		-4.897e-09	1.36028e-10	0.594008
-60	-4.94311e-09	5.14907e-11	0.805802		-2.8154e-09	2.93271e-11	0.99078		-3.654e-09	1.015e-10	0.914414		-4.854e-09	1.34833e-10	0.817172		-3.454e-09	9.59444e-11	0.780036		-4.58958e-09	1.27488e-10	0.791853		-5.9203e-09	1.64453e-10	0.754371		-6.9e-09	1.91667e-10	0.836972
-50	-5.51606e-09	6.41402e-11	1.00376		-2.43081e-09	2.82652e-11	0.954907		-3.83081e-09	1.06411e-10	0.958661		-5.93081e-09	1.64745e-10	0.998453		-3.94081e-09	1.09467e-10	0.889975		-5.826e-09	1.61833e-10	1.00518		-6.9226e-09	1.92294e-10	0.882085		-8.26e-09	2.29444e-10	1.00194
-40	-4.59746e-09	6.04929e-11	0.946681		-2.24731e-09	2.95699e-11	0.998982		-3.40731e-09	9.46475e-11	0.85268		-5.6e-09	1.55556e-10	0.942761		-4.50731e-09	1.25203e-10	1.01791		-4.76523e-09	1.32367e-10	0.822158		-7.6523e-09	2.12564e-10	0.975064		-7.7815e-09	2.16153e-10	0.943899
-30	-4.18854e-09	6.34627e-11	0.993157		-1.90026e-09	2.87918e-11	0.972697		-4.0001e-09	1.11114e-10	1.00103		-5.50001e-09	1.52778e-10	0.925928		-4.6001e-09	1.27781e-10	1.03887		-4.7001e-09	1.30558e-10	0.810921		-7.9001e-09	2.19447e-10	1.00664		-6.8001e-09	1.88892e-10	0.824854
-20	-3.57876e-09	6.39064e-11	1.0001		-1.44359e-09	2.57784e-11	0.870892		-3.66e-09	1.01667e-10	0.915916		-5.95e-09	1.65278e-10	1.00168		-4.44e-09	1.23333e-10	1.00271		-5.786e-09	1.60722e-10	0.998275		-7.86e-09	2.18333e-10	1.00153		-5.86e-09	1.62778e-10	0.71082
-10	-2.91148e-09	6.3293e-11	0.990501		-1.02219e-09	2.22215e-11	0.750727		-1.40222e-09	3.89506e-11	0.350907		-1.70222e-09	4.7284e-11	0.28657		-2.02223e-09	5.61731e-11	0.456692		-3.569e-09	9.91389e-11	0.615769		-5.69e-09	1.58056e-10	0.725025		-9.569e-09	2.65806e-10	1.16072
0	-2.2446e-09	6.235e-11	0.975743		-5.68243e-10	1.57845e-11	0.533261		-6.6243e-10	1.84008e-11	0.165773		-6.76243e-10	1.87845e-11	0.113846		-7.6243e-10	2.11786e-11	0.172184		-8.562e-10	2.37833e-11	0.147723		-9.562e-10	2.65611e-11	0.12184		-5.62e-10	1.56111e-11	0.0681708

## Sheet: Figure 4d
Source Data for Figure 4d. Effect of mutations on BTX-B Binding
Numbers are ratios of current measured at 40 ms to the peak current of the pulse to produces largest current
Site IIB2 Mutations
Cell Name	WT	F1762A
Mar2323_rNav1.5c_F1762A_C1		0.24
Mar2323_rNav1.5c_F1762A_C2		0.26
Mar2323_rNav1.5c_F1762A_C3		0.24
Mar2323_rNav1.5c_F1762A_C4		0.16
Mar2323_rNav1.5c_F1762A_C5		0.25
Mar2323_rNav1.5c_F1762A_C6		0.16
Mar2323_rNav1.5c_F1762A_C7		0.06
Mar2323_rNav1.5c_F1762A_C8		0.2
Average		0.19625
SD		0.0675821
SEM		0.0238939
Numbers are ratios of current measured at 40 ms to the peak current of the pulse to produces largest current
Site IIB1 Mutations				Mutation
Cell Name	WT	F399A	F1707A	F1768A	F403A	Y1769A	F1707A_F1768A
Mar1423_rNav1.5c_WT_C1	0.7
Mar2023_rNav1.5c_WT_C1	0.7
Mar2023_rNav1.5c_WT_C2	0.82
Mar2023_rNav1.5c_WT_C3	0.72
Mar2023_rNav1.5c_WT_C4	0.96
Mar2023_rNav1.5c_WT_C5	0.78
Mar1423_rNav1.5c_F399A_C1		0.89
Mar2023_rNav1.5c_F399A_C1		0.99
Mar2023_rNav1.5c_F399A_C2		0.68
Mar2823_rNav1.5c_F399A_C1		0.69
Mar2823_rNav1.5c_F399A_C2		0.67
Mar2923_rNav1.5c_F399A_C1		0.78
Mar2023_rNav1.5c_F1707A_C1			0.58
Mar2023_rNav1.5c_F1707A_C2			0.62
Mar2023_rNav1.5c_F1707A_C3			0.64
Mar1623_rNav1.5c_F1768A_C1				0.55
Mar1623_rNav1.5c_F1768A_C2				0.67
Mar1623_rNav1.5c_F1768A_C3				0.65
Mar1623_rNav1.5c_F1768A_C4				0.5
Mar2023_rNav1.5c_F1768A_C1				0.38
May0323_Nav1,5c_F403A_c1					0.29
May0323_Nav1,5c_F403A_c2					0.21
May0323_Nav1,5c_F403A_c3					0.11
May0323_Nav1,5c_F403A_c4					0.25
May0323_Nav1,5c_F403A_c5					0.3
May0323_Nav1,5c_Y1769A_c1						0.6
May0323_Nav1,5c_Y1769A_c2						0.9
May0323_Nav1,5c_Y1769A_c3						0.8
May3123_Nav1.5c_F1707_F1768AA_C1							0.275
May3123_Nav1.5c_F1707_F1768AA_C2							0.48
May3123_Nav1.5c_F1707_F1768AA_C3							0.17
May3123_Nav1.5c_F1707_F1768AA_C4							0.19
May3123_Nav1.5c_F1707_F1768AA_C5							0.2
May3123_Nav1.5c_F1707_F1768AA_C6							0.46
May3123_Nav1.5c_F1707_F1768AA_C7							0.43
Average	0.78	0.783333	0.613333	0.55	0.232	0.766667	0.315
SD	0.0916515	0.119954	0.613333	0.105641	0.0688186	0.124722	0.127026
SEM	0.0374166	0.0489709	0.354108	0.047244	0.0307766	0.0720082	0.0480115

## Sheet: Supplementary Fig. 1b
Source Data for Supplementary Figure 1b. Uncropped SDS-PAGE gel
Lane	Sample
0	Protein ladder
1	FLAG elution
2	Peak fractions from SEC1 with added BTX-B and LqhIII
3	Peak fractions from SEC2
4	Concentrated sample used for cryo-EM
5	Protein ladder with molecular weights indicated on the side
